# Supplementary material for: Dynamic and Sex-Specific Changes in Gonadotropin-Releasing Hormone Neuron Activity and Excitability in a Mouse Model of Temporal Lobe Epilepsy
Source: eNeuro. 2018 Sep 24;5(5):ENEURO.0273-18.2018. doi: 10.1523/ENEURO.0273-18.2018 (PMC6153338; doi:10.1523/ENEURO.0273-18.2018)
Supplement: Extended Data Figure 1. — GnRH neuron firing pattern and burst properties analyzer. This code was created in MATLAB R2015b running in a Windows 10 operating system. Run PlotBursts.m in MATLAB to generate the ISI scatter plot, find the optimal burst ISI threshold, view the ratio of data points between quadrants in the scatter plot, generate cumulative probability plots of the examined burst properties, and execute Kolmogorov–Smirnov comparisons of the probability plots. Example data from two GnRH neurons (saline-injected females, diestrus, and estrus) are provided for demonstration purposes. The code is written to analyze raw data containing neuron spike times in the .mat format. More details are available in the README file and documentation within the script. Download Extended Data F, ZIP file. [file sup_enu-eN-NWR-0273-18-s01.zip]

Archive with 29 entries (20 files):
- burstAnalysis/
- burstAnalysis/findbursts.m
- __MACOSX/
- __MACOSX/burstAnalysis/
- __MACOSX/burstAnalysis/._findbursts.m
- burstAnalysis/.DS_Store
- __MACOSX/burstAnalysis/._.DS_Store
- burstAnalysis/PlotBursts.m
- __MACOSX/burstAnalysis/._PlotBursts.m
- burstAnalysis/bursts.m
- __MACOSX/burstAnalysis/._bursts.m
- burstAnalysis/README.txt
- __MACOSX/burstAnalysis/._README.txt
- burstAnalysis/data/
- burstAnalysis/data/.DS_Store
- __MACOSX/burstAnalysis/data/
- __MACOSX/burstAnalysis/data/._.DS_Store
- burstAnalysis/data/estrus/
- burstAnalysis/data/estrus/estrusExample.mat
- __MACOSX/burstAnalysis/data/estrus/
- __MACOSX/burstAnalysis/data/estrus/._estrusExample.mat
- __MACOSX/burstAnalysis/data/._estrus
- burstAnalysis/data/diestrus/
- burstAnalysis/data/diestrus/diestrusExample.mat
- __MACOSX/burstAnalysis/data/diestrus/
- __MACOSX/burstAnalysis/data/diestrus/._diestrusExample.mat
- __MACOSX/burstAnalysis/data/._diestrus
- __MACOSX/burstAnalysis/._data
- __MACOSX/._burstAnalysis
