# Supplementary material for: Dynamic and Sex-Specific Changes in Gonadotropin-Releasing Hormone Neuron Activity and Excitability in a Mouse Model of Temporal Lobe Epilepsy
Source: eNeuro. 2018 Sep 24;5(5):ENEURO.0273-18.2018. doi: 10.1523/ENEURO.0273-18.2018 (PMC6153338; doi:10.1523/ENEURO.0273-18.2018)
Supplement: Extended Data Figure 1. — GnRH neuron firing pattern and burst properties analyzer. This code was created in MATLAB R2015b running in a Windows 10 operating system. Run PlotBursts.m in MATLAB to generate the ISI scatter plot, find the optimal burst ISI threshold, view the ratio of data points between quadrants in the scatter plot, generate cumulative probability plots of the examined burst properties, and execute Kolmogorov–Smirnov comparisons of the probability plots. Example data from two GnRH neurons (saline-injected females, diestrus, and estrus) are provided for demonstration purposes. The code is written to analyze raw data containing neuron spike times in the .mat format. More details are available in the README file and documentation within the script. Download Extended Data F, ZIP file. [file sup_enu-eN-NWR-0273-18-s01.zip › burstAnalysis/findbursts.m]

% This file will find the bursts from the spike train based on the burst
% threshold.
% input data: stimes for spike train, cut for the criteria of isi for
% burst,i for the ID of the neuron


function [bursts] = findbursts(stimes, cut) 
    threshold = 10^cut;

    isi = diff(stimes);
    tmax = max(stimes);
    
    % identifyVector marks the isi >= threshold to be 1. The isi<threshould
    % will be mark as 0. Use the identifyVector and burstFlag to detect the
    % transition from 0 to 1 (end of a burst) and from 1 to 0 (begining of
    % a burst)
    identifyVector = isi>=threshold;
    burstFlag = diff(identifyVector);
    endFlag = find(burstFlag==1);
    endindex = 1+endFlag;
    startFlag = find(burstFlag==-1);
    startindex = 1+startFlag;
    
    % if the stime end up with a burst, the last endindex will not be
    % detected. Add the index of the last element in the stimes to be the
    % endindex of the last burst.
    if length(startindex) == length(endindex) + 1
        endindex = [endindex length(stimes)];
    end
    

    % organize the burst information to the output
    burststart = stimes(startindex).'/1000;
    burstend = stimes(endindex).'/1000;
    burstDuration = burstend - burststart;
    numofSpikes = endindex.'-startindex.'+1;
    BurstsRate = ones(size(burstDuration,1),1)*60*size(burstDuration,1)/(tmax/1000.); %return the number of burst/min
    FRinBurst = numofSpikes./burstDuration;
    ISIthreshold = ones(size(burstDuration,1),1)*threshold*0.001;
    bursts = [burstDuration numofSpikes BurstsRate FRinBurst ISIthreshold burststart burstend];
   
    % Current burst data may contain some detected burst showing spikes
    % less than 3.
    % delete the burst with action potentials number less than 3 
    nonbursts = find(bursts(:,2)<=3);
    bursts(nonbursts,:) = [];
 

    
    % getting interburst intervals
    if size(bursts,1)>=2
        bursts(1,8) = bursts(1,6);
        for i = 2: 1: size(bursts,1)
            bursts(i,8) = bursts(i,6) - bursts(i-1,6);
        end
    else 
        bursts(1,8) = 60*60*1000;
    end

   % randomly select 100 bursts for statistical analysis
   % if the number of burst is smaller than 100, use all the bursts for
   % analysis
    if size(bursts,1) >= 100
        %random sample 100 bursts for analysis
        bursts = datasample(bursts,100);
    end

end
