# Supplementary material for: Dynamic and Sex-Specific Changes in Gonadotropin-Releasing Hormone Neuron Activity and Excitability in a Mouse Model of Temporal Lobe Epilepsy
Source: eNeuro. 2018 Sep 24;5(5):ENEURO.0273-18.2018. doi: 10.1523/ENEURO.0273-18.2018 (PMC6153338; doi:10.1523/ENEURO.0273-18.2018)
Supplement: Extended Data Figure 1. — GnRH neuron firing pattern and burst properties analyzer. This code was created in MATLAB R2015b running in a Windows 10 operating system. Run PlotBursts.m in MATLAB to generate the ISI scatter plot, find the optimal burst ISI threshold, view the ratio of data points between quadrants in the scatter plot, generate cumulative probability plots of the examined burst properties, and execute Kolmogorov–Smirnov comparisons of the probability plots. Example data from two GnRH neurons (saline-injected females, diestrus, and estrus) are provided for demonstration purposes. The code is written to analyze raw data containing neuron spike times in the .mat format. More details are available in the README file and documentation within the script. Download Extended Data F, ZIP file. [file sup_enu-eN-NWR-0273-18-s01.zip › burstAnalysis/PlotBursts.m]

% This file will generate plots for neuron spike train, ISI joint scatter
% plot, cummulative probability plots for burst properties and run
% Kolmogorov-Smirnov test for the probability plots. 

%%%%%%%%%%%%%%%%%
% burst aquisition
%%%%%%%%%%%%%%%%%

% Retrieve burst information from the neuron spike train input file

% DBurst/EBurst contains the parameters for evaluating the firing pattern, 
% including: 1.Burst threshold, 2.ratioSStoLS (C1:C2), 3.ratioSStoLL(C1:C3) 
% 4.ratioSStoSL(C1:C4). Set the minimal # of spike of a burst and determine
% if a neuron is burst neuron based on the ratioSStoLS, ratioSStoLL.

% allBurst contains burst values for individual burst, including the 
% following burst properties: 1. burst duration, 2. # of spikes in the 
% burst, 3. #of burst/min, 4.firing rate within the burst,  5.ISI threshold
% 6. start time of a burst, 7. end time of a burst, 8. interburst interval.
% Note that allBurst are random selected 100 bursts from each neuron, if
% multiple data files are in the directory, allBurst concatenate the
% randomly selected burst from all files. 


dest_dir = 'data/diestrus';
[DBurst, allDBurst]=bursts(dest_dir);

dest_dir = 'data/estrus';
[EBurst, allEBurst]=bursts(dest_dir);


%%%%%%%%%%%%%%%%%%%
% graphics
%%%%%%%%%%%%%%%%%%%


%duration
figure
SD = cdfplot(allDBurst(:,1));
set(SD,'Color','k','DisplayName','Diestrus/Burst');
hold on
SD = cdfplot(allEBurst(:,1));
set(SD,'Color','r','DisplayName','Estrus/Burst');
hold off
xlabel('Burst Duration (s)')
ylabel('Cumulative Probability Distribution')
legend('show')
title('Duration')
xlim([0 30]);

% #ofspikeS
figure
SS = cdfplot(allDBurst(:,2));
set(SS,'Color','k','DisplayName','Diestrus/Burst');
hold on 
SS = cdfplot(allEBurst(:,2));
set(SS,'Color','r','DisplayName','Estrus/Burst');
hold off
xlabel('# of Spikes/Burst')
ylabel('Cumulative Probability Distribution')
legend('show')
title('Number of Spikes')
xlim([0 100]);


% FR within burst
figure
SS = cdfplot(allDBurst(:,4));
set(SS,'Color','k','DisplayName','Diestrus/Burst');
hold on
SS = cdfplot(allEBurst(:,4));
set(SS,'Color','r','DisplayName','Estrus/Burst');
hold off
xlabel('Intraburst Firing Rate (Hz)')
ylabel('Cumulative Probability Distribution')
legend('show')
title('Firing Rate within Burst')
xlim([0 15]);


% distribution of interburst interval
figure
SS = cdfplot(allDBurst(:,8));
set(SS,'Color','k','DisplayName','Diestrus/Burst');
hold on
IND = cdfplot(allEBurst(:,8));
set(IND,'Color','r','DisplayName','Estrus/Burst');
hold off
xlabel('Inter Burst Interval (s)')
ylabel('Cumulative Probability Distribution')
legend('show')
title('Interburst Interval')
xlim([0 100]);


%%%%%%%%%%%%%%%%%%%%%%%%
% Statistical Comparison
%%%%%%%%%%%%%%%%%%%%%%%%

%burst duration
[EDduration,EDdurationP] = kstest2(allDBurst(:,1), allEBurst(:,1));

%number of spikes per burst
[EDspike,EDspikeP] = kstest2(allDBurst(:,2), allEBurst(:,2));

%intraburst firing rate
[EDrate,EDrateP] = kstest2(allDBurst(:,4), allEBurst(:,4));

%interburst interval
[EDinterval,EDintervalP] = kstest2(allDBurst(:,8), allEBurst(:,8));
