# Supplementary material for: Dynamic and Sex-Specific Changes in Gonadotropin-Releasing Hormone Neuron Activity and Excitability in a Mouse Model of Temporal Lobe Epilepsy
Source: eNeuro. 2018 Sep 24;5(5):ENEURO.0273-18.2018. doi: 10.1523/ENEURO.0273-18.2018 (PMC6153338; doi:10.1523/ENEURO.0273-18.2018)
Supplement: Extended Data Figure 1. — GnRH neuron firing pattern and burst properties analyzer. This code was created in MATLAB R2015b running in a Windows 10 operating system. Run PlotBursts.m in MATLAB to generate the ISI scatter plot, find the optimal burst ISI threshold, view the ratio of data points between quadrants in the scatter plot, generate cumulative probability plots of the examined burst properties, and execute Kolmogorov–Smirnov comparisons of the probability plots. Example data from two GnRH neurons (saline-injected females, diestrus, and estrus) are provided for demonstration purposes. The code is written to analyze raw data containing neuron spike times in the .mat format. More details are available in the README file and documentation within the script. Download Extended Data F, ZIP file. [file sup_enu-eN-NWR-0273-18-s01.zip › burstAnalysis/bursts.m]

function [burstInfo, allBursts] = bursts(dest_dir)
    % This function will return burst information from input neuron spike train
    
    % burstInfo contains information for evaluating
    % the shape of the ISI joint scatter plot for identifying if the
    % neuron shows bursting pattern.
    
    % allBursts contains all the individual burst, they can be used for
    % statistical comparison of burst properties.
    
    % This code will also generate the following graphs
    % spike train plot(plot [1:2])
    % ISI histogram with 1 second bin (plot [3] )
    % scatter plot of logISI(n) vs logISI(n+1) (plot [4])
    % graph of cluster distance vs short-long cutoff value (plot [5])
    % clutersing by optimal short-long cutoff criterion (plot [6])

    source_files = dir(fullfile(dest_dir, '*.mat'));
    
    BurstDuration = [];
    BurstSpike = [];
    BurstRate= [];
    FRinBursts = [];
    threshold = [];
    allBursts = [];
    neurons = [];
    difference =[];
    
    ratioSStoLS =[];
    ratioSStoLL =[];
    ratioSStoSL=[];
    rate = [];
    recTime =[];
    numofSpikes = [];
    noteCut =[];
 

    for i = 1:length(source_files)
        
        disp('====================');
        data = load(fullfile(dest_dir,source_files(i).name));
        name = source_files(i).name;
        disp(name)
        
        stimes = data.stimes;
        stimes = stimes.';

        %note the firing rate for every neuron
        tmax = max(stimes);
        rate(i) = size(stimes,2)/(tmax/1000.);
        recTime(i) = tmax/(60*1000);
        spikes = size(stimes,2);
        numofSpikes(i)= spikes; 
    
        tmax = max(stimes);
        isi = diff(stimes);
        nonISI = find(isi(1,:)<0);
        isi(nonISI) = [];
        log_isi = log10(isi);
        sdISI= std(isi);
        aveISI = mean(isi);
        cv(i) = sdISI/aveISI;
        meanISI(i) = aveISI/1000;
        stdISI(i) = std(isi/1000);
        rate(i) = size(stimes,2)/(tmax/1000.);
        neurons = [neurons; name];
  
        isi = isi/1000;
        ISIaxis1 = stimes(1:end-1);
        ISIaxis2 = stimes(2:end);
        ISIaxis = 0.001*(ISIaxis1+ISIaxis2)/2;

        % calc stats
        mean_logisi = mean(log_isi);
        std_logisi = std(log_isi);
        skew_logisi = skewness(log_isi);
        kurt_logisi = kurtosis(log_isi);


        fprintf(1,'nspikes = %d\n', size(stimes,2));
        fprintf(1,'rate = %.1f Hz\n', size(stimes,2)/(tmax/1000.));
            

        
        %%%%%%%%%%%%%%%%%%%%%%%%
        % SHORT-LONG CLUSTERING
        %%%%%%%%%%%%%%%%%%%%%%%%

        % cutoff is the logisi value that separates short from long
        % list of cutoff values to test
        cutoffs = 0.05:0.05:10; 
        sumdsq = zeros(size(cutoffs)); % summed distance-squared

        log_isi = log_isi.';
        X = [log_isi(1:end-1) log_isi(2:end)];

        for j = 1:length(cutoffs)
            cut = cutoffs(j);

            XSS = X(X(:,1) <= cut & X(:,2) <= cut, :);
            deltaSS = XSS - repmat(mean(XSS),size(XSS,1),1);
            dsqSS = sum(deltaSS.*deltaSS, 2);

            XSL = X(X(:,1) <= cut & X(:,2) > cut, :);
            deltaSL = XSL - repmat(mean(XSL),size(XSL,1),1);
            dsqSL = sum(deltaSL.*deltaSL, 2);

            XLS = X(X(:,1) > cut & X(:,2) <= cut, :);
            deltaLS = XLS - repmat(mean(XLS),size(XLS,1),1);
            dsqLS = sum(deltaLS.*deltaLS, 2);

            XLL = X(X(:,1) > cut & X(:,2) > cut, :);
            deltaLL = XLL - repmat(mean(XLL),size(XLL,1),1);
            dsqLL = sum(deltaLL.*deltaLL, 2);

            sumdsq(j) = sum(dsqSS) + sum(dsqSL) + sum(dsqLS) + sum(dsqLL);
        end
          
        %find the optimal cutoff value
        cut = cutoffs(sumdsq == min(sumdsq));
        cut = cut(1); %pick the last cut if two or more cutoffs are equally best
        XSS = X(X(:,1) <= cut & X(:,2) <= cut, :);
        XSL = X(X(:,1) <= cut & X(:,2) > cut, :);
        XLS = X(X(:,1) > cut & X(:,2) <= cut, :);
        XLL = X(X(:,1) > cut & X(:,2) > cut, :);

        % note the cut for every neuron
        noteCut(i) = 0.001*(10^cut);


        %centroids
        cSS = mean(XSS);
        cSL = mean(XSL);
        cLS = mean(XLS);
        cLL = mean(XLL);

        % differece between the inter & intra burst spike interval
        difference(i) = 0.001*(10^(cLS(1)) - 10^(cSS(1)));


        %point number ratio between different clusters
        if size(XSS,1)>=1
            SStoLS = size(XSS,1)/size(XLS,1);
            SStoLL = size(XSS,1)/size(XLL,1);
            SStoSL = size(XSS,1)/size(XSL,1);
        else
            SStoLS = 0;
            SStoLL = 0;
            SStoSL = 0;
        end


        ratioSStoLS =[ratioSStoLS SStoLS];
        ratioSStoLL =[ratioSStoLL SStoLL];
        ratioSStoSL =[ratioSStoSL SStoSL];

        
        
        %%%%%%%%%%%
        %GRAPHICS
        %%%%%%%%%%
        figure
        %spike train
        subplot(3,2,[1:2])
        plot([stimes', stimes'] ./ 60000, [0, 1], 'k-');
        ylim([0, 1]);
        xlabel ('time (minutes)');
        title(source_files(i).name);

        subplot(3,2,3)
        bins = 1.0:0.1:6.0;
        hist(log_isi, bins);
        xlim([1,5]);
        str = sprintf('log isi (mean, std = %.2f, %.2f)', ...
            mean_logisi, ...
            std_logisi);
        xlabel(str)
        title('log isi')
        grid on

        subplot(3,2,4);
        plot(log_isi(1:end-1), log_isi(2:end), '.');
        xlabel('log isi (n)');
        ylabel('los isi (n+1)');
        axis square
        axis([1 5 1 5]);
        grid on;

        %plot summed dsq
        subplot(3,2,5);
        plot(cutoffs, sumdsq, '*-');
        xlabel('logisi cutoff');
        ylabel('summed dist-squared');
        grid on;            

        %plot clusters
        subplot(3,2,6)
        plot(XSS(:,1),XSS(:,2),'m.')
        hold on
        plot(XSL(:,1),XSL(:,2),'r.')
        plot(XLS(:,1),XLS(:,2),'g.')
        plot(XLL(:,1),XLL(:,2),'c.')

        % plot centroids
        plot(cSS(1), cSS(2),'ko');
        plot(cSL(1), cSL(2),'ko');
        plot(cLS(1), cLS(2),'ko');
        plot(cLL(1), cLL(2),'ko');

        title ('Cluster Assignments and Centroids');
        hold off
        axis square
        axis([1 5 1 5]);
        grid on

        %generate bursts and intervals for the spike data based on cut
        [bursts] = findbursts(stimes, cut);
        allBursts = [allBursts; bursts];
        
        %give burst infomation for the spike data
        BurstDuration(i) = mean(bursts(:,1));
        BurstSpike(i) = mean(bursts(:,2));
        BurstRate(i) = mean(bursts(:,3));
        FRinBursts(i) = mean(bursts(:,4));
        threshold(i) = mean(bursts(:,5));
    end       
    burstInfo = [threshold.' ratioSStoLS.' ratioSStoLL.' ratioSStoSL.'];  
end
